# Supplementary material for: H2S generated by L-cysteine desulfhydrase (SlLCD1) enhances heat tolerance in tomato via antioxidant capacity and stomatal modulation
Source: Hortic Res. 2026 Mar 9;13(7):uhag090. doi: 10.1093/hr/uhag090 (PMC13271787; doi:10.1093/hr/uhag090)
Supplement: Web_Material_uhag090 [file web_material_uhag090.zip]

Archive with 7 entries (7 files):
- Fig.S1.jpg
- Fig.S2.jpg
- Fig.S3.jpg
- Table S1.xlsx
- Table S2.xlsx
- updated supplemental Fig.S4  (HR-2025-1235.R2).jpg
- updated_Supplemental (HR-2025-1235.R2).docx
