# Supplementary material for: H2S generated by L-cysteine desulfhydrase (SlLCD1) enhances heat tolerance in tomato via antioxidant capacity and stomatal modulation
Source: Hortic Res. 2026 Mar 9;13(7):uhag090. doi: 10.1093/hr/uhag090 (PMC13271787; doi:10.1093/hr/uhag090)
Supplement: Web_Material_uhag090 [file web_material_uhag090.zip › Table S1.xlsx]

## Sheet: Sheet1
Table S1 A review of NaHS concentrations used as an exogenous H2S donor in treatments.
Fumigation	Species	Study	reference
50 μM	Arabidopsis	Chromium stress	(Fang et al., 2016; Fang et al., 2017) [1,2]
50 μM	Foxtail millet	Chromium stress	(Fang et al., 2014) [3]
50 μM	Chinese cabbage	Stomatal movement	(Zhang et al., 2025) [4]
50 μM	Arabidopsis	Flowering	(Ma et al., 2024) [5]
50 μM	Arabidopsis	Osmotic stress	(Wang et al., 2022) [6]
75 μM	Arabidopsis	Phosphate starvation	(Liu et al., 2024) [7]
80 μM	Arabidopsis	Stomatal movement	(Jin et al., 2011) [8]
100 μM	Chinese cabbage	Drought stress	(Zhang et al., 2023) [9]
100 μM	Chinese cabbage	Flowering	(Hao et al., 2025) [10]
100 μM	Soybean	Symbiotic nodulation	(Zhang et al., 2025) [11]
100 μM	Arabidopsis	Salinity stress	(Yang et al., 2023) [12]
100 μM	Tomato	Salinity stress	(Ertan et al., 2023; Subba et al., 2025) [13,14]
100 μM	Tomato	Seedling growth	(Ba et al., 2021) [15]
200 μM	Salt-secreting mangrove plant Avicennia marina	Na+ and K+ fluxes	(Ming-Yue et al., 2022) [16]
900 μM	Tomato	Fruit ripening	(Yao et al., 2018; Chen et al., 2024) [17,18]
References
1	Fang H, Liu Z, Long Y. et al. The Ca2+/calmodulin2-binding transcription factor TGA3 elevates LCD expression and H2S production to bolster Cr6+ tolerance in Arabidopsis. Plant J. 2017;91:1038–50.
2	Fang H, Liu Z, Jin Z. et al. An emphasis of hydrogen sulfide-cysteine cycle on enhancing the tolerance to chromium stress in Arabidopsis. Environ Pollut. 2016;213:870–7.
3	Fang H, Jing T, Liu Z. et al. Hydrogen sulfide interacts with calcium signaling to enhance the chromium tolerance in Setaria italica. Cell Calcium. 2014;56:472–81.
4	Zhang J, Zhang L, Han X. et al. H2S modulates BrSDH1-1 alternative splicing to induce stomatal closure in Chinese cabbage. Hortic Res. 2025;12:uhaf214.
5	Ma T, Xu S, Wang Y. et al. Exogenous hydrogen sulphide promotes plant flowering through the Arabidopsis splicing factor AtU2AF65a. Plant Cell Environ. 2024;47:1782–96.
6	Wang Z, Mu Y, Hao X. et al. H2S aids osmotic stress resistance by S-sulfhydration of melatonin production-related enzymes in Arabidopsis thaliana. Plant Cell Rep. 2022;41:365–76.
7	Liu T, Chen H, Luo S. et al. Hydrogen sulphide alleviates root growth inhibition induced by phosphate starvation. Plant Cell Environ. 2024;47:5265–79.
8	Jin Z, Shen J, Qiao Z. et al. Hydrogen sulfide improves drought resistance in Arabidopsis thaliana. Biochem Biophys Res Commun. 2011;414:481–6.
9	Zhang W, Wang L, Zhang L. et al. H2S-mediated balance regulation of stomatal and non-stomatal factors responding to drought stress in Chinese cabbage. Hortic Res. 2023;10:uhac284.
10	Hao X, Li W, Cao H. et al. H2S promotes flowering in Brassica rapa ssp. pekinensis by persulfidation of the splicing factor BraATO2. Hortic Res. 2025;12:uhaf190.
11	Zhang W, Liu W, Wang K. et al. Persulfidation of host NADPH oxidase RbohB by rhizobial 3-mercaptopyruvate sulfurtransferase maintains redox homeostasis and promotes symbiotic nodulation in soybean. Mol Plant. 2025;18:1843–63.
12	Yang L, Yang J, Hou C. et al. Hydrogen sulfide alleviates salt stress through auxin signaling in Arabidopsis. Environ Exp Bot. 2023;211:105354.
13	Ertan Y, Melek E, Metin T. et al. Physiological, Morphological and Biochemical Responses of Exogenous Hydrogen Sulfide in Salt-Stressed Tomato Seedlings. Sustainability. 2023;15:1098.
14	Subba R, Mukherjee S, Mathur P. Exogenous H2S regulates growth, and antioxidative defense in tomato seedings in a concentration dependent manner under salt stress. Protoplasma. 2025.
15	Ba Y, Zhai J, Yan J. et al. H2S improves growth of tomato seedlings involving the MAPK signaling. Sci Hortic. 2021;288:110366.
16	Ming-Yue W, Huan L, Lu-Dan Z. et al. Exogenous hydrogen sulfide mediates Na+ and K+ fluxes of salt gland in salt-secreting mangrove plant Avicennia marina. Tree Physiol. 2022;42:1812–1826.
17	Yao G, Wei Z, Li T. et al. Modulation of enhanced antioxidant activity by hydrogen sulfide antagonization of ethylene in tomato fruit ripening. J Agric Food Chem. 2018;66:10380–7.
18	Chen XC, Man X, Huang DH. et al. Hydrogen sulfide inhibits tomato fruit ripening by restraining fruit softening and ethylene production. LWT. 2024;200:116210.
