# Supplementary material for: H2S generated by L-cysteine desulfhydrase (SlLCD1) enhances heat tolerance in tomato via antioxidant capacity and stomatal modulation
Source: Hortic Res. 2026 Mar 9;13(7):uhag090. doi: 10.1093/hr/uhag090 (PMC13271787; doi:10.1093/hr/uhag090)
Supplement: Web_Material_uhag090 [file web_material_uhag090.zip › Table S2.xlsx]

## Sheet: Sheet1
Table S2 All primers used in this study.
Primer	Gene ID	Sequence（5’-3’）
OE-SlLCD-F	Solyc01g068160	tctagaggcgcgcctggtaccATGGAACCGGCGAACGAC	Construction of 35S::SlLCD recombinant plasmid
OE-SlLCD-R		taatcgcccccgggaagatctGCTTCGGAGGAATTCATCTTACAAGTT
SlLCD-ID-F		ATGGAACCGGCGAACGAC	Transgenic identification of SlLCD-overexpression vector
OE-ID-R		GGAAATTCGAGCTCCTAGAAC
U6.26-ID-F		TGTCCCAGGATTAGAATGATTAGGC	Transgenic identification of CRISPR vector
SlLCD-gRNA-R		GGTCTGATGATGGGCGAACT
GSLCD-CX-F		TGTAGCAGAGTCAGTTACCT	Sequencing verification of gene editing
GSLCD-CX-R		GAAACTCCGCAACAATCTCT
qSlACTIN	Solyc03g078400	CTCTACATACTTGAGAGGTGCC	RT-qPCR primers
		AGACGAGGAGAAAACATCACAA
qSlLCD2	Solyc05g007590	AGATCGGAGAAGGTGGTAGAT
		CACTATAATCCCTCGTCCCAATC
qSlLCD	Solyc01g068160	CATTGTGCGTTTCAGGCTGTTA
		GGGCAAATGAACAACGATCACA
qSlOAS2	Solyc01g097930	AAATAGTGAAGTCCTCCCAAGTT
		ACAGCTATGGAATGATGAAAATG
qSlOAS4	Solyc01g097930	AGTTGAGTTAGGCCTAGTGTCATA
		GTGCTTCCAATAAGTTCCGT
qSlDCD1	Solyc03g098230	GGGTACGGTTGCTGGTTTGT
		CTCATCAGTGGTGCTCAAAG
qSlDCD2	Solyc01g008900	GAAAGATTGCTCAAGAAACGGG
		GAGCTAGACCAAACATACCGAG
